# Supplementary material for: Ticks are more suitable than red foxes for monitoring zoonotic tick-borne pathogens in northeastern Italy
Source: Parasit Vectors. 2018 Mar 20;11:137. doi: 10.1186/s13071-018-2726-7 (PMC5859681; doi:10.1186/s13071-018-2726-7)
Supplement: Supplementary file 1 — Table S1. Ticks collected in 2011–2016 organized in pools, data of sites and results of molecular screening. (XLS 172 kb) [file 13071_2018_2726_MOESM1_ESM.xls]

## Sheet: Foglio1
Municipalitiy	site	altitude	collection data	stage	n. larvae	n. nymphs	n. adults	TBP pos	Rickettsia RompB	R.helvetica	R.monacensis	B.burgdoferi s.l. fla1 fla2	B.afzelii	B. burgdoferi s.s.	B.garinii	B.valaisiana	A. phagocyt	CN mik	Babesia BJ1 BN2	Seq Babesia	TBE Virus
Sospirolo	Col della Feda	580m	2011-05-05	nymph	0	10	0	2	1	1	0	0	0	0	0	0	1	0	0	0	0
Sospirolo	Col della Feda	580m	2011-05-05	nymph	0	10	0	1	0	0	0	0	0	0	0	0	1	0	0	0	0
Sospirolo	Col della Feda	580m	2011-05-05	nymph	0	10	0	1	0	0	0	0	0	0	0	0	1	0	0	0	0
Sospirolo	Col della Feda	580m	2011-05-05	nymph	0	10	0	2	0	0	0	1	0	1	0	0	1	0	0	0	0
Sospirolo	Col della Feda	580m	2011-05-05	nymph	0	10	0	1	0	0	0	0	0	0	0	0	1	0	0	0	0
Sospirolo	Col della Feda	580m	2011-05-05	nymph	0	10	0	2	0	0	0	1	0	1	0	0	1	0	0	0	0
Sospirolo	Col della Feda	580m	2011-05-05	nymph	0	10	0	2	1	1	0	0	0	0	0	0	1	0	0	0	0
Sospirolo	Col della Feda	580m	2011-05-05	nymph	0	10	0	2	1	1	0	1	0	1	0	0	0	0	0	0	0
Sospirolo	Col della Feda	580m	2011-05-05	nymph	0	10	0	3	1	1	0	1	0	0	1	0	1	0	0	0	0
Sospirolo	Col della Feda	580m	2011-05-05	nymph	0	10	0	2	1	1	0	0	0	0	0	0	1	0	0	0	0
Sospirolo	Col della Feda	580m	2011-05-05	nymph	0	10	0	3	1	1	0	1	0	1	0	0	1	0	0	0	0
Sospirolo	Col della Feda	580m	2011-05-05	nymph	0	10	0	2	0	0	0	1	0	1	0	0	1	0	0	0	0
Sospirolo	Col della Feda	580m	2011-05-05	nymph	0	10	0	2	1	1	0	0	0	0	0	0	1	0	0	0	0
Sospirolo	Col della Feda	580m	2011-05-05	nymph	0	10	0	2	0	0	0	1	0	1	0	0	1	0	0	0	0
Sospirolo	Col della Feda	580m	2011-05-05	nymph	0	10	0	0	0	0	0	0	0	0	0	0	0	0	0	0	0
Sospirolo	Col della Feda	580m	2011-05-05	nymph	0	10	0	1	0	0	0	0	0	0	0	0	1	0	0	0	0
Sospirolo	Col della Feda	580m	2011-05-05	female	0	0	1	1	0	0	0	1	0	1	0	0	0	0	0	0	0
Sospirolo	Col della Feda	580m	2011-05-05	male	0	0	1	1	0	0	0	1	0	1	0	0	0	0	0	0	0
Sospirolo	Col della Feda	580m	2011-05-05	male	0	0	1	0	0	0	0	0	0	0	0	0	0	0	0	0	0
Sospirolo	Col della Feda	580m	2011-05-05	male	0	0	1	0	0	0	0	0	0	0	0	0	0	0	0	0	0
Sospirolo	Col della Feda	580m	2011-05-05	male	0	0	1	1	0	0	0	1	0	1	0	0	0	0	0	0	0
Lentiai	Pian di Coltura	745m	2011-05-05	nymph	0	5	0	1	0	0	0	1	0	1	0	0	0	0	0	0	0
Sedico	Prapavei	340m	2011-05-05	nymph	0	13	0	2	0	0	0	1	0	1	0	0	0	1	0	0	0
Sedico	Prapavei	340m	2011-05-05	male	0	0	1	1	0	0	0	0	0	0	0	0	0	1	0	0	0
Sedico	Candaten	430m	2011-05-05	nymph	0	10	0	1	0	0	0	0	0	0	0	0	1	0	0	0	0
Sedico	Candaten	430m	2011-05-05	nymph	0	9	0	2	1	1	0	1	1	0	0	0	0	0	0	0	0
Sedico	Candaten	430m	2011-05-05	female	0	0	1	1	1	1	0	0	0	0	0	0	0	0	0	0	0
Sospirolo	Col della Feda	580m	2011-06-20	male	0	0	1	1	0	0	0	1	0	1	0	0	0	0	0	0	0
Sospirolo	Col della Feda	580m	2011-06-20	male	0	0	1	1	0	0	0	1	0	1	0	0	0	0	0	0	0
Sospirolo	Col della Feda	580m	2011-06-20	male	0	0	1	0	0	0	0	0	0	0	0	0	0	0	0	0	0
Sospirolo	Col della Feda	580m	2011-06-20	male	0	0	1	0	0	0	0	0	0	0	0	0	0	0	0	0	0
Sospirolo	Col della Feda	580m	2011-06-20	male	0	0	1	0	0	0	0	0	0	0	0	0	0	0	0	0	0
Sospirolo	Col della Feda	580m	2011-06-20	male	0	0	1	0	0	0	0	0	0	0	0	0	0	0	0	0	0
Sospirolo	Col della Feda	580m	2011-06-20	male	0	0	1	1	0	0	0	1	1	0	0	0	0	0	0	0	0
Sospirolo	Col della Feda	580m	2011-06-20	male	0	0	1	1	0	0	0	1	0	1	0	0	0	0	0	0	0
Sospirolo	Col della Feda	580m	2011-06-20	male	0	0	1	0	0	0	0	0	0	0	0	0	0	0	0	0	0
Sospirolo	Col della Feda	580m	2011-06-20	male	0	0	1	0	0	0	0	0	0	0	0	0	0	0	0	0	0
Sospirolo	Col della Feda	580m	2011-06-20	male	0	0	1	0	0	0	0	0	0	0	0	0	0	0	0	0	0
Sospirolo	Col della Feda	580m	2011-06-20	male	0	0	1	0	0	0	0	0	0	0	0	0	0	0	0	0	0
Sospirolo	Col della Feda	580m	2011-06-20	male	0	0	1	1	0	0	0	0	0	0	0	0	0	1	0	0	0
Sospirolo	Col della Feda	580m	2011-06-20	male	0	0	1	0	0	0	0	0	0	0	0	0	0	0	0	0	0
Sospirolo	Col della Feda	580m	2011-06-20	male	0	0	1	0	0	0	0	0	0	0	0	0	0	0	0	0	0
Sospirolo	Col della Feda	580m	2011-06-20	male	0	0	1	0	0	0	0	0	0	0	0	0	0	0	0	0	0
Sospirolo	Col della Feda	580m	2011-06-20	male	0	0	1	0	0	0	0	0	0	0	0	0	0	0	0	0	0
Sospirolo	Col della Feda	580m	2011-06-20	male	0	0	1	1	0	0	0	1	0	1	0	0	0	0	0	0	0
Sospirolo	Col della Feda	580m	2011-06-20	female	0	0	1	1	0	0	0	1	0	1	0	0	0	0	0	0	0
Sospirolo	Col della Feda	580m	2011-06-20	female	0	0	1	0	0	0	0	0	0	0	0	0	0	0	0	0	0
Sospirolo	Col della Feda	580m	2011-06-20	female	0	0	1	0	0	0	0	0	0	0	0	0	0	0	0	0	0
Sospirolo	Col della Feda	580m	2011-06-20	female	0	0	1	0	0	0	0	0	0	0	0	0	0	0	0	0	0
Sospirolo	Col della Feda	580m	2011-06-20	female	0	0	1	0	0	0	0	0	0	0	0	0	0	0	0	0	0
Sospirolo	Col della Feda	580m	2011-06-20	female	0	0	1	0	0	0	0	0	0	0	0	0	0	0	0	0	0
Sospirolo	Col della Feda	580m	2011-06-20	female	0	0	1	0	0	0	0	0	0	0	0	0	0	0	0	0	0
Sospirolo	Col della Feda	580m	2011-06-20	female	0	0	1	0	0	0	0	0	0	0	0	0	0	0	0	0	0
Sospirolo	Col della Feda	580m	2011-06-20	female	0	0	1	1	0	0	0	1	0	1	0	0	0	0	0	0	0
Sospirolo	Col della Feda	580m	2011-06-20	female	0	0	1	1	0	0	0	1	0	1	0	0	0	0	0	0	0
Sospirolo	Col della Feda	580m	2011-06-20	female	0	0	1	1	0	0	0	1	0	1	0	0	0	0	0	0	0
Sospirolo	Col della Feda	580m	2011-06-20	female	0	0	1	1	0	0	0	1	0	1	0	0	0	0	0	0	0
Sospirolo	Col della Feda	580m	2011-06-20	female	0	0	1	1	0	0	0	1	0	1	0	0	0	0	0	0	0
Sospirolo	Col della Feda	580m	2011-06-20	female	0	0	1	0	0	0	0	0	0	0	0	0	0	0	0	0	0
Sospirolo	Col della Feda	580m	2011-06-20	female	0	0	1	1	0	0	0	1	0	1	0	0	0	0	0	0	0
Sospirolo	Col della Feda	580m	2011-06-20	female	0	0	1	0	0	0	0	0	0	0	0	0	0	0	0	0	0
Sospirolo	Col della Feda	580m	2011-06-20	female	0	0	1	1	0	0	0	1	0	1	0	0	0	0	0	0	0
Sospirolo	Col della Feda	580m	2011-06-20	female	0	0	1	0	0	0	0	0	0	0	0	0	0	0	0	0	0
Sospirolo	Col della Feda	580m	2011-06-20	female	0	0	1	2	0	0	0	1	0	1	0	0	1	0	0	0	0
Sospirolo	Col della Feda	580m	2011-06-20	female	0	0	1	0	0	0	0	0	0	0	0	0	0	0	0	0	0
Sospirolo	Col della Feda	580m	2011-06-20	female	0	0	1	1	0	0	0	1	0	1	0	0	0	0	0	0	0
Sospirolo	Col della Feda	580m	2011-06-20	female	0	0	1	0	0	0	0	0	0	0	0	0	0	0	0	0	0
Sospirolo	Col della Feda	580m	2011-06-20	female	0	0	1	1	0	0	0	1	0	1	0	0	0	0	0	0	0
Sospirolo	Col della Feda	580m	2011-06-20	female	0	0	1	0	0	0	0	0	0	0	0	0	0	0	0	0	0
Sedico	Prapavei	340m	2011-06-20	nymph	0	6	0	1	0	0	0	1	0	1	0	0	0	0	0	0	0
Sedico	Prapavei	340m	2011-06-20	female	0	0	1	0	0	0	0	0	0	0	0	0	0	0	0	0	0
Sedico	Candaten	430m	2011-06-20	nymph	0	4	0	1	0	0	0	0	0	0	0	0	0	1	0	0	0
Sedico	Candaten	430m	2011-06-20	nymph	0	10	0	3	1	1	0	1	1	0	0	0	0	1	0	0	0
Sedico	Candaten	430m	2011-06-20	nymph	0	10	0	1	1	1	0	0	0	0	0	0	0	0	0	0	0
Sospirolo	Col della Feda	580m	2011-06-20	nymph	0	10	0	1	1	1	0	0	0	0	0	0	0	0	0	0	0
Sospirolo	Col della Feda	580m	2011-06-20	nymph	0	10	0	0	0	0	0	0	0	0	0	0	0	0	0	0	0
Sospirolo	Col della Feda	580m	2011-06-20	nymph	0	10	0	0	0	0	0	0	0	0	0	0	0	0	0	0	0
Sospirolo	Col della Feda	580m	2011-06-20	nymph	0	10	0	1	1	1	0	0	0	0	0	0	0	0	0	0	0
Sospirolo	Col della Feda	580m	2011-06-20	nymph	0	10	0	0	0	0	0	0	0	0	0	0	0	0	0	0	0
Sospirolo	Col della Feda	580m	2011-06-20	nymph	0	10	0	0	0	0	0	0	0	0	0	0	0	0	0	0	0
Sospirolo	Col della Feda	580m	2011-06-20	nymph	0	10	0	1	1	1	0	0	0	0	0	0	0	0	0	0	0
Sospirolo	Col della Feda	580m	2011-06-20	nymph	0	10	0	2	1	1	1	0	0	0	0	0	0	0	0	0	0
Sospirolo	Col della Feda	580m	2011-06-20	nymph	0	10	0	0	0	0	0	0	0	0	0	0	0	0	0	0	0
Sospirolo	Col della Feda	580m	2011-06-20	nymph	0	7	0	0	0	0	0	0	0	0	0	0	0	0	0	0	0
Sedico	Candaten	430m	2011-06-20	female	0	0	1	0	0	0	0	0	0	0	0	0	0	0	0	0	0
Sedico	Candaten	430m	2011-06-20	female	0	0	1	1	1	1	0	0	0	0	0	0	0	0	0	0	0
Sedico	Candaten	430m	2011-06-20	female	0	0	1	1	0	0	0	0	0	0	0	0	1	0	0	0	0
Sedico	Candaten	430m	2011-06-20	female	0	0	1	0	0	0	0	0	0	0	0	0	0	0	0	0	0
Sedico	Candaten	430m	2011-06-20	female	0	0	1	1	0	0	0	0	0	0	0	0	1	0	0	0	0
Sedico	Candaten	430m	2011-06-20	female	0	0	1	1	0	0	0	0	0	0	0	0	0	1	0	0	0
Sedico	Candaten	430m	2011-06-20	male	0	0	1	0	0	0	0	0	0	0	0	0	0	0	0	0	0
Sedico	Candaten	430m	2011-06-20	male	0	0	1	1	0	0	0	0	0	0	0	0	0	1	0	0	0
Sedico	Candaten	430m	2011-06-20	male	0	0	1	1	0	0	0	0	0	0	0	0	1	0	0	0	0
Sospirolo	Col della Feda	580m	2011-07-29	nymph	0	5	0	0	0	0	0	0	0	0	0	0	0	0	0	0	0
Sospirolo	Col della Feda	580m	2011-07-29	larvae	13	0	0	0	0	0	0	0	0	0	0	0	0	0	0	0	0
Sospirolo	Col della Feda	580m	2011-07-29	male	0	0	1	0	0	0	0	0	0	0	0	0	0	0	0	0	0
Sospirolo	Col della Feda	580m	2011-07-29	nymph	0	9	0	1	1	1	0	0	0	0	0	0	0	0	0	0	0
Sospirolo	Col della Feda	580m	2011-07-29	larvae	15	0	0	0	0	0	0	0	0	0	0	0	0	0	0	0	0
Sedico	Candaten	430m	2011-07-29	larvae	22	0	0	0	0	0	0	0	0	0	0	0	0	0	0	0	0
Sedico	Prapavei	340m	2011-07-29	nymph	0	2	0	1	0	0	0	0	0	0	0	0	0	1	0	0	0
Lentiai	Pian di Coltura	745m	2011-07-29	nymph	0	1	0	0	0	0	0	0	0	0	0	0	0	0	0	0	0
Sedico	Candaten	430m	2011-09-26	larvae	20	0	0	0	0	0	0	0	0	0	0	0	0	0	0	0	0
Sedico	Candaten	430m	2011-09-26	larvae	13	0	0	0	0	0	0	0	0	0	0	0	0	0	0	0	0
Sedico	Candaten	430m	2011-09-26	nymph	0	12	0	2	1	1	0	0	0	0	0	0	1	0	0	0	0
Sospirolo	Col della Feda	580m	2011-09-26	larvae	20	0	0	0	0	0	0	0	0	0	0	0	0	0	0	0	0
Sospirolo	Col della Feda	580m	2011-09-26	larvae	20	0	0	1	1	1	0	0	0	0	0	0	0	0	0	0	0
Sospirolo	Col della Feda	580m	2011-09-26	larvae	20	0	0	0	0	0	0	0	0	0	0	0	0	0	0	0	0
Sospirolo	Col della Feda	580m	2011-09-26	larvae	20	0	0	0	0	0	0	0	0	0	0	0	0	0	0	0	0
Sospirolo	Col della Feda	580m	2011-09-26	larvae	13	0	0	0	0	0	0	0	0	0	0	0	0	0	0	0	0
Sospirolo	Col della Feda	580m	2011-09-26	nymph	0	10	0	0	0	0	0	0	0	0	0	0	0	0	0	0	0
Sospirolo	Col della Feda	580m	2011-09-26	nymph	0	6	0	2	1	1	0	0	0	0	0	0	1	0	0	0	0
Sospirolo	Col della Feda	580m	2011-09-26	female	0	0	1	0	0	0	0	0	0	0	0	0	0	0	0	0	0
Sospirolo	Col della Feda	580m	2011-10-17	larvae	20	0	0	0	0	0	0	0	0	0	0	0	0	0	0	0	0
Sospirolo	Col della Feda	580m	2011-10-17	larvae	20	0	0	1	1	1	0	0	0	0	0	0	0	0	0	0	0
Sospirolo	Col della Feda	580m	2011-10-17	larvae	20	0	0	0	0	0	0	0	0	0	0	0	0	0	0	0	0
Sospirolo	Col della Feda	580m	2011-10-17	larvae	20	0	0	0	0	0	0	0	0	0	0	0	0	0	0	0	0
Sospirolo	Col della Feda	580m	2011-10-17	larvae	20	0	0	0	0	0	0	0	0	0	0	0	0	0	0	0	0
Sospirolo	Col della Feda	580m	2011-10-17	larvae	10	0	0	0	0	0	0	0	0	0	0	0	0	0	0	0	0
Sospirolo	Col della Feda	580m	2011-10-17	nymph	0	10	0	0	0	0	0	0	0	0	0	0	0	0	0	0	0
Sospirolo	Col della Feda	580m	2011-10-17	nymph	0	6	0	0	0	0	0	0	0	0	0	0	0	0	0	0	0
Sedico	Candaten	430m	2011-10-19	larvae	22	0	0	0	0	0	0	0	0	0	0	0	0	0	0	0	0
Sedico	Candaten	430m	2011-10-19	nymph	0	10	0	2	1	1	0	0	0	0	0	0	0	1	0	0	0
Sedico	Candaten	430m	2011-10-19	nymph	0	10	0	1	0	0	0	0	0	0	0	0	1	0	0	0	0
Sedico	Candaten	430m	2011-10-19	nymph	0	10	0	1	0	0	0	0	0	0	0	0	1	0	0	0	0
Sedico	Candaten	430m	2011-10-19	nymph	0	7	0	1	0	0	0	0	0	0	0	0	0	1	0	0	0
Sedico	Candaten	430m	2011-10-19	female	0	0	1	1	0	0	0	0	0	0	0	0	1	0	0	0	0
Sedico	Candaten	430m	2011-10-19	female	0	0	1	1	0	0	0	0	0	0	0	0	1	0	0	0	0
Sedico	Candaten	430m	2011-10-19	female	0	0	1	0	0	0	0	0	0	0	0	0	0	0	0	0	0
Sedico	Candaten	430m	2011-10-19	male	0	0	1	1	0	0	0	0	0	0	0	0	0	1	0	0	0
Sedico	Candaten	430m	2011-10-19	male	0	0	1	0	0	0	0	0	0	0	0	0	0	0	0	0	0
Sospirolo	Col della Feda	580m	2011-11-20	larvae	7	0	0	0	0	0	0	0	0	0	0	0	0	0	0	0	0
Sospirolo	Col della Feda	580m	2011-11-20	nymph	0	10	0	1	0	0	0	0	0	0	0	0	1	0	0	0	0
Sospirolo	Col della Feda	580m	2011-11-20	nymph	0	10	0	1	0	0	0	0	0	0	0	0	1	0	0	0	0
Sospirolo	Col della Feda	580m	2011-11-20	nymph	0	10	0	0	0	0	0	0	0	0	0	0	0	0	0	0	0
Sospirolo	Col della Feda	580m	2011-11-20	nymph	0	10	0	0	0	0	0	0	0	0	0	0	0	0	0	0	0
Sospirolo	Col della Feda	580m	2011-11-20	nymph	0	5	0	1	1	1	0	0	0	0	0	0	0	0	0	0	0
Sedico	Candaten	430m	2011-11-21	nymph	0	8	0	1	0	0	0	0	0	0	0	0	1	0	0	0	0
Sedico	Candaten	430m	2011-11-21	female	0	0	1	0	0	0	0	0	0	0	0	0	0	0	0	0	0
Sedico	Candaten	430m	2011-11-21	female	0	0	1	0	0	0	0	0	0	0	0	0	0	0	0	0	0
Sedico	Candaten	430m	2011-11-21	female	0	0	1	1	0	0	0	0	0	0	0	0	1	0	0	0	0
Sedico	Candaten	430m	2011-11-21	female	0	0	1	0	0	0	0	0	0	0	0	0	0	0	0	0	0
Ponte nelle Alpi	Maraschiata	1015m	2012-04-27	nymph	0	3	0	2	1	1	0	0	0	0	0	0	1	0	0	0	0
Limana	Valmorel	796m	2012-04-27	nymph	0	3	0	1	1	1	0	0	0	0	0	0	0	0	0	0	0
Belluno	Case Bortot	690m	2012-04-27	female	0	0	1	0	0	0	0	0	0	0	0	0	0	0	0	0	0
Belluno	Case Bortot	690m	2012-04-26	nymph	0	7	0	0	0	0	0	0	0	0	0	0	0	0	0	0	0
Sedico	Candaten	430m	2012-04-27	nymph	0	10	0	0	0	0	0	0	0	0	0	0	0	0	0	0	0
Sedico	Candaten	430m	2012-04-27	nymph	0	10	0	2	1	1	0	0	0	0	0	0	0	1	0	0	0
Sedico	Candaten	430m	2012-04-27	nymph	0	6	0	1	0	0	0	0	0	0	0	0	0	1	0	0	0
Sedico	Candaten	430m	2012-04-27	male	0	0	1	1	0	0	0	0	0	0	0	0	1	0	0	0	0
Sedico	Candaten	430m	2012-04-27	male	0	0	1	0	0	0	0	0	0	0	0	0	0	0	0	0	0
Sedico	San Giorgio	1000m	2012-04-30	nymph	0	10	0	0	0	0	0	0	0	0	0	0	0	0	0	0	0
Sedico	San Giorgio	1000m	2012-04-30	nymph	0	10	0	1	1	1	0	0	0	0	0	0	0	0	0	0	0
Sedico	San Giorgio	1000m	2012-04-30	nymph	0	10	0	0	0	0	0	0	0	0	0	0	0	0	0	0	0
Sedico	San Giorgio	1000m	2012-04-30	nymph	0	12	0	0	0	0	0	0	0	0	0	0	0	0	0	0	0
Sedico	San Giorgio	1000m	2012-04-30	male	0	0	1	0	0	0	0	0	0	0	0	0	0	0	0	0	0
Sedico	San Giorgio	1000m	2012-04-30	male	0	0	1	0	0	0	0	0	0	0	0	0	0	0	0	0	0
Sedico	San Giorgio	1000m	2012-04-30	male	0	0	1	0	0	0	0	0	0	0	0	0	0	0	0	0	0
Sedico	San Giorgio	1000m	2012-04-30	male	0	0	1	0	0	0	0	0	0	0	0	0	0	0	0	0	0
Sedico	San Giorgio	1000m	2012-04-30	male	0	0	1	0	0	0	0	0	0	0	0	0	0	0	0	0	0
Sedico	San Giorgio	1000m	2012-04-30	male	0	0	1	0	0	0	0	0	0	0	0	0	0	0	0	0	0
Sedico	San Giorgio	1000m	2012-04-30	male	0	0	1	0	0	0	0	0	0	0	0	0	0	0	0	0	0
Sedico	San Giorgio	1000m	2012-04-30	male	0	0	1	0	0	0	0	0	0	0	0	0	0	0	0	0	0
Sedico	San Giorgio	1000m	2012-04-30	female	0	0	1	1	0	0	0	1	1	0	0	0	0	0	0	0	0
Sedico	San Giorgio	1000m	2012-04-30	female	0	0	1	0	0	0	0	0	0	0	0	0	0	0	0	0	0
Sedico	San Giorgio	1000m	2012-04-30	female	0	0	1	0	0	0	0	0	0	0	0	0	0	0	0	0	0
Sedico	San Giorgio	1000m	2012-04-30	female	0	0	1	0	0	0	0	0	0	0	0	0	0	0	0	0	0
Sedico	San Giorgio	1000m	2012-04-30	female	0	0	1	0	0	0	0	0	0	0	0	0	0	0	0	0	0
Sedico	San Giorgio	1000m	2012-04-30	female	0	0	1	0	0	0	0	0	0	0	0	0	0	0	0	0	0
Sedico	San Giorgio	1000m	2012-04-30	female	0	0	1	1	1	1	0	0	0	0	0	0	0	0	0	0	0
Sedico	San Giorgio	1000m	2012-04-30	female	0	0	1	0	0	0	0	0	0	0	0	0	0	0	0	0	0
Sospirolo	Col della Feda	580m	2012-04-26	nymph	0	10	0	1	1	1	0	0	0	0	0	0	0	0	0	0	0
Sospirolo	Col della Feda	580m	2012-04-26	nymph	0	10	0	1	1	0	1	0	0	0	0	0	0	0	0	0	0
Sospirolo	Col della Feda	580m	2012-04-27	nymph	0	10	0	0	0	0	0	0	0	0	0	0	0	0	0	0	0
Sospirolo	Col della Feda	580m	2012-04-28	nymph	0	10	0	0	0	0	0	0	0	0	0	0	0	0	0	0	0
Sospirolo	Col della Feda	580m	2012-04-29	nymph	0	10	0	0	0	0	0	0	0	0	0	0	0	0	0	0	0
Sospirolo	Col della Feda	580m	2012-04-30	nymph	0	10	0	1	1	1	0	0	0	0	0	0	0	0	0	0	0
Sospirolo	Col della Feda	580m	2012-05-01	nymph	0	10	0	1	1	0	1	0	0	0	0	0	0	0	0	0	0
Sospirolo	Col della Feda	580m	2012-05-02	nymph	0	3	0	0	0	0	0	0	0	0	0	0	0	0	0	0	0
Sospirolo	Col della Feda	580m	2012-05-03	male	0	0	1	0	0	0	0	0	0	0	0	0	0	0	0	0	0
Sospirolo	Col della Feda	580m	2012-05-04	male	0	0	1	0	0	0	0	0	0	0	0	0	0	0	0	0	0
Sospirolo	Col della Feda	580m	2012-05-05	male	0	0	1	0	0	0	0	0	0	0	0	0	0	0	0	0	0
Sospirolo	Col della Feda	580m	2012-05-06	male	0	0	1	0	0	0	0	0	0	0	0	0	0	0	0	0	0
Sospirolo	Col della Feda	580m	2012-05-07	male	0	0	1	0	0	0	0	0	0	0	0	0	0	0	0	0	0
Sospirolo	Col della Feda	580m	2012-05-08	male	0	0	1	0	0	0	0	0	0	0	0	0	0	0	0	0	0
Sospirolo	Col della Feda	580m	2012-05-09	female	0	0	1	0	0	0	0	0	0	0	0	0	0	0	0	0	0
Sospirolo	Col della Feda	580m	2012-05-10	female	0	0	1	0	0	0	0	0	0	0	0	0	0	0	0	0	0
Limana	Col della Feda	580m	2012-05-28	nymph	0	3	0	1	0	0	0	0	0	0	0	0	0	1	0	0	0
Ponte nelle Alpi	Maraschiata	1015m	2012-05-28	nymph	0	2	0	0	0	0	0	0	0	0	0	0	0	0	0	0	0
Ponte nelle Alpi	Maraschiata	1015m	2012-05-28	male	0	0	1	1	1	0	1	0	0	0	0	0	0	0	0	0	0
Ponte nelle Alpi	Maraschiata	1015m	2012-05-28	male	0	0	1	0	0	0	0	0	0	0	0	0	0	0	0	0	0
Ponte nelle Alpi	Maraschiata	1015m	2012-05-28	male	0	0	1	0	0	0	0	0	0	0	0	0	0	0	0	0	0
Ponte nelle Alpi	Maraschiata	1015m	2012-05-28	male	0	0	1	1	1	1	0	0	0	0	0	0	0	0	0	0	0
Sedico	Candaten	430m	2012-05-30	male	0	0	1	0	0	0	0	0	0	0	0	0	0	0	0	0	0
Sedico	Candaten	430m	2012-05-30	female	0	0	1	0	0	0	0	0	0	0	0	0	0	0	0	0	0
Sedico	Candaten	430m	2012-05-30	female	0	0	1	0	0	0	0	0	0	0	0	0	0	0	0	0	0
Sedico	Candaten	430m	2012-05-30	female	0	0	1	0	0	0	0	0	0	0	0	0	0	0	0	0	0
Sedico	Candaten	430m	2012-05-30	female	0	0	1	0	0	0	0	0	0	0	0	0	0	0	0	0	0
Sedico	Candaten	430m	2012-05-30	female	0	0	1	0	0	0	0	0	0	0	0	0	0	0	0	0	0
Sedico	Candaten	430m	2012-05-30	female	0	0	1	1	1	1	0	0	0	0	0	0	0	0	0	0	0
Sedico	Candaten	430m	2012-05-30	nymph	0	10	0	1	1	1	0	0	0	0	0	0	0	0	0	0	0
Sedico	Candaten	430m	2012-05-30	nymph	0	10	0	1	1	1	0	0	0	0	0	0	0	0	0	0	0
Sedico	Candaten	430m	2012-05-30	nymph	0	10	0	1	1	1	0	0	0	0	0	0	0	0	0	0	0
Sedico	Candaten	430m	2012-05-30	nymph	0	10	0	2	1	1	0	0	0	0	0	0	0	1	0	0	0
Sedico	Candaten	430m	2012-05-30	nymph	0	10	0	2	0	0	0	1	1	0	0	0	1	0	0	0	0
Sedico	Candaten	430m	2012-05-30	nymph	0	10	0	0	0	0	0	0	0	0	0	0	0	0	0	0	0
Sedico	Candaten	430m	2012-05-30	nymph	0	3	0	1	0	0	0	0	0	0	0	0	0	1	0	0	0
Sedico	San Giorgio	1000m	2012-05-30	male	0	0	1	1	1	1	0	0	0	0	0	0	0	0	0	0	0
Sedico	San Giorgio	1000m	2012-05-30	male	0	0	1	0	0	0	0	0	0	0	0	0	0	0	0	0	0
Sedico	San Giorgio	1000m	2012-05-30	male	0	0	1	0	0	0	0	0	0	0	0	0	0	0	0	0	0
Sedico	San Giorgio	1000m	2012-05-30	male	0	0	1	2	1	1	0	1	1	0	0	0	0	0	0	0	0
Sedico	San Giorgio	1000m	2012-05-30	male	0	0	1	1	1	1	0	0	0	0	0	0	0	0	0	0	0
Sedico	San Giorgio	1000m	2012-05-30	male	0	0	1	0	0	0	0	0	0	0	0	0	0	0	0	0	0
Sedico	San Giorgio	1000m	2012-05-30	male	0	0	1	0	0	0	0	0	0	0	0	0	0	0	0	0	0
Sedico	San Giorgio	1000m	2012-05-30	male	0	0	1	0	0	0	0	0	0	0	0	0	0	0	0	0	0
Sedico	San Giorgio	1000m	2012-05-30	female	0	0	1	1	1	1	0	0	0	0	0	0	0	0	0	0	0
Sedico	San Giorgio	1000m	2012-05-30	female	0	0	1	1	0	0	0	1	1	0	0	0	0	0	0	0	0
Sedico	San Giorgio	1000m	2012-05-30	female	0	0	1	0	0	0	0	0	0	0	0	0	0	0	0	0	0
Sedico	San Giorgio	1000m	2012-05-30	female	0	0	1	1	0	0	0	0	0	0	0	0	1	0	0	0	0
Sedico	San Giorgio	1000m	2012-05-30	female	0	0	1	0	0	0	0	0	0	0	0	0	0	0	0	0	0
Sedico	San Giorgio	1000m	2012-05-30	female	0	0	1	0	0	0	0	0	0	0	0	0	0	0	0	0	0
Sedico	San Giorgio	1000m	2012-05-30	nymph	0	10	0	0	0	0	0	0	0	0	0	0	0	0	0	0	0
Sedico	San Giorgio	1000m	2012-05-30	nymph	0	9	0	1	0	0	0	1	0	1	0	0	0	0	0	0	0
Sospirolo	Col della Feda	580m	2012-05-28	male	0	0	1	0	0	0	0	0	0	0	0	0	0	0	0	0	0
Sospirolo	Col della Feda	580m	2012-05-28	male	0	0	1	0	0	0	0	0	0	0	0	0	0	0	0	0	0
Sospirolo	Col della Feda	580m	2012-05-28	male	0	0	1	0	0	0	0	0	0	0	0	0	0	0	0	0	0
Sospirolo	Col della Feda	580m	2012-05-28	male	0	0	1	0	0	0	0	0	0	0	0	0	0	0	0	0	0
Sospirolo	Col della Feda	580m	2012-05-28	male	0	0	1	0	0	0	0	0	0	0	0	0	0	0	0	0	0
Sospirolo	Col della Feda	580m	2012-05-28	male	0	0	1	0	0	0	0	0	0	0	0	0	0	0	0	0	0
Sospirolo	Col della Feda	580m	2012-05-28	female	0	0	1	0	0	0	0	0	0	0	0	0	0	0	0	0	0
Sospirolo	Col della Feda	580m	2012-05-28	female	0	0	1	1	1	1	0	0	0	0	0	0	0	0	0	0	0
Sospirolo	Col della Feda	580m	2012-05-28	female	0	0	1	0	0	0	0	0	0	0	0	0	0	0	0	0	0
Sospirolo	Col della Feda	580m	2012-05-28	female	0	0	1	0	0	0	0	0	0	0	0	0	0	0	0	0	0
Sospirolo	Col della Feda	580m	2012-05-28	nymph	0	10	0	0	0	0	0	0	0	0	0	0	0	0	0	0	0
Sospirolo	Col della Feda	580m	2012-05-28	nymph	0	10	0	0	0	0	0	0	0	0	0	0	0	0	0	0	0
Sospirolo	Col della Feda	580m	2012-05-28	nymph	0	10	0	0	0	0	0	0	0	0	0	0	0	0	0	0	0
Sospirolo	Col della Feda	580m	2012-05-28	nymph	0	10	0	0	0	0	0	0	0	0	0	0	0	0	0	0	0
Sospirolo	Col della Feda	580m	2012-05-28	nymph	0	10	0	0	0	0	0	0	0	0	0	0	0	0	0	0	0
Sospirolo	Col della Feda	580m	2012-05-28	nymph	0	10	0	0	0	0	0	0	0	0	0	0	0	0	0	0	0
Sospirolo	Col della Feda	580m	2012-05-28	nymph	0	10	0	0	0	0	0	0	0	0	0	0	0	0	0	0	0
Sospirolo	Col della Feda	580m	2012-05-28	nymph	0	6	0	0	0	0	0	0	0	0	0	0	0	0	0	0	0
Belluno	Case Bortot	690m	2012-05-31	nymph	0	5	0	0	0	0	0	0	0	0	0	0	0	0	0	0	0
Sospirolo	Roa Bianca	1681m	2012-06-07	nymph	0	4	0	0	0	0	0	0	0	0	0	0	0	0	0	0	0
Sospirolo	Roa Bianca	1681m	2012-06-07	male	0	0	1	0	0	0	0	0	0	0	0	0	0	0	0	0	0
Sedico	San Giorgio	1000m	2012-06-28	nymph	0	10	0	0	0	0	0	0	0	0	0	0	0	0	0	0	0
Sedico	San Giorgio	1000m	2012-06-28	nymph	0	4	0	1	1	1	0	0	0	0	0	0	0	0	0	0	0
Sedico	San Giorgio	1000m	2012-06-28	female	0	0	1	0	0	0	0	0	0	0	0	0	0	0	0	0	0
Sedico	San Giorgio	1000m	2012-06-28	female	0	0	1	1	1	1	0	0	0	0	0	0	0	0	0	0	0
Sedico	San Giorgio	1000m	2012-06-28	male	0	0	1	0	0	0	0	0	0	0	0	0	0	0	0	0	0
Sedico	San Giorgio	1000m	2012-06-28	male	0	0	1	1	1	1	0	0	0	0	0	0	0	0	0	0	0
Sedico	San Giorgio	1000m	2012-06-28	male	0	0	1	0	0	0	0	0	0	0	0	0	0	0	0	0	0
Sedico	Candaten	430m	2012-06-28	nymph	0	10	0	1	1	1	0	0	0	0	0	0	0	0	0	0	0
Sedico	Candaten	430m	2012-06-28	nymph	0	10	0	2	1	1	0	1	1	0	0	0	0	0	0	0	0
Sedico	Candaten	430m	2012-06-28	nymph	0	10	0	3	1	1	0	1	1	0	0	0	0	1	0	0	0
Sedico	Candaten	430m	2012-06-28	nymph	0	5	0	1	1	1	0	0	0	0	0	0	0	0	0	0	0
Sedico	Candaten	430m	2012-06-28	male	0	0	1	0	0	0	0	0	0	0	0	0	0	0	0	0	0
Sospirolo	Col della Feda	580m	2012-06-27	nymph	0	10	0	1	0	0	0	0	0	0	0	0	1	0	0	0	0
Sospirolo	Col della Feda	580m	2012-06-27	nymph	0	10	0	0	0	0	0	0	0	0	0	0	0	0	0	0	0
Sospirolo	Col della Feda	580m	2012-06-27	nymph	0	10	0	2	1	1	0	0	0	0	0	0	1	0	0	0	0
Sospirolo	Col della Feda	580m	2012-06-27	nymph	0	10	0	2	1	1	0	0	0	0	0	0	1	0	0	0	0
Sospirolo	Col della Feda	580m	2012-06-27	nymph	0	10	0	0	0	0	0	0	0	0	0	0	0	0	0	0	0
Sospirolo	Col della Feda	580m	2012-06-27	female	0	0	1	0	0	0	0	0	0	0	0	0	0	0	0	0	0
Sospirolo	Col della Feda	580m	2012-06-27	female	0	0	1	0	0	0	0	0	0	0	0	0	0	0	0	0	0
Sospirolo	Col della Feda	580m	2012-06-27	male	0	0	1	1	1	1	0	0	0	0	0	0	0	0	0	0	0
Sospirolo	Col della Feda	580m	2012-06-27	male	0	0	1	0	0	0	0	0	0	0	0	0	0	0	0	0	0
Sospirolo	Col della Feda	580m	2012-06-27	male	0	0	1	0	0	0	0	0	0	0	0	0	0	0	0	0	0
Sospirolo	Col della Feda	580m	2012-06-27	male	0	0	1	0	0	0	0	0	0	0	0	0	0	0	0	0	0
Ponte nelle Alpi	Maraschiata	1015m	2012-06-27	nymph	0	2	0	0	0	0	0	0	0	0	0	0	0	0	0	0	0
Ponte nelle Alpi	Maraschiata	1015m	2012-06-27	female	0	0	1	0	0	0	0	0	0	0	0	0	0	0	0	0	0
Ospitale di cadore	Pravalan	550m	2012-06-23	female	0	0	1	1	1	0	1	0	0	0	0	0	0	0	0	0	0
Ospitale di cadore	Pravalan	550m	2012-06-23	male	0	0	1	0	0	0	0	0	0	0	0	0	0	0	0	0	0
Cencenighe	Roa	600m	2012-09-20	nymph	0	1	0	0	0	0	0	0	0	0	0	0	0	0	0	0	0
La valle agordina	Ronche	792m	2012-09-20	nymph	0	6	0	1	1	1	0	0	0	0	0	0	0	0	0	0	0
Rivamonte agordino	Le miniere	973m	2012-09-07	male	0	0	1	0	0	0	0	0	0	0	0	0	0	0	0	0	0
Rivamonte agordino	Le miniere	973m	2012-09-07	nymph	0	3	0	2	0	0	0	1	1	0	0	0	0	1	0	0	0
Rivamonte agordino	Le miniere	973m	2012-09-07	male	0	0	1	0	0	0	0	0	0	0	0	0	0	0	0	0	0
Rivamonte agordino	Paluch	352m	2012-09-07	nymph	0	4	0	0	0	0	0	0	0	0	0	0	0	0	0	0	0
Cesiomaggiore	Faibon, Val Canzoi	765m	2012-07-27	nymph	0	2	0	0	0	0	0	0	0	0	0	0	0	0	0	0	0
Sospirolo	Col della Feda	580m	2013-05-27	female	0	0	1	0	0	0	0	0	0	0	0	0	0	0	0	0	0
Sospirolo	Col della Feda	580m	2013-05-27	nymph	0	10	0	1	0	0	0	0	0	0	0	0	0	1	0	0	0
Sospirolo	Col della Feda	580m	2013-05-27	nymph	0	10	0	0	0	0	0	0	0	0	0	0	0	0	0	0	0
Sospirolo	Col della Feda	580m	2013-05-27	nymph	0	10	0	0	0	0	0	0	0	0	0	0	0	0	0	0	0
Sospirolo	Col della Feda	580m	2013-05-27	nymph	0	3	0	0	0	0	0	0	0	0	0	0	0	0	0	0	0
Sospirolo	Col della Feda	580m	2013-05-27	nymph	0	10	0	0	0	0	0	0	0	0	0	0	0	0	0	0	0
Sospirolo	Col della Feda	580m	2013-05-27	female	0	0	1	0	0	0	0	0	0	0	0	0	0	0	0	0	0
Sospirolo	Col della Feda	580m	2013-05-27	male	0	0	1	0	0	0	0	0	0	0	0	0	0	0	0	0	0
Sospirolo	Col della Feda	580m	2013-05-27	nymph	0	10	0	1	0	0	0	0	0	0	0	0	1	0	0	0	0
Sospirolo	Col della Feda	580m	2013-05-27	nymph	0	10	0	0	0	0	0	0	0	0	0	0	0	0	0	0	0
Sospirolo	Col della Feda	580m	2013-05-27	nymph	0	10	0	0	0	0	0	0	0	0	0	0	0	0	0	0	0
Sospirolo	Col della Feda	580m	2013-05-27	nymph	0	10	0	1	1	1	0	0	0	0	0	0	0	0	0	0	0
Sospirolo	Col della Feda	580m	2013-05-27	nymph	0	10	0	0	0	0	0	0	0	0	0	0	0	0	0	0	0
Sospirolo	Col della Feda	580m	2013-05-27	nymph	0	10	0	0	0	0	0	0	0	0	0	0	0	0	0	0	0
Sospirolo	Col della Feda	580m	2013-05-27	female	0	0	1	0	0	0	0	0	0	0	0	0	0	0	0	0	0
Sospirolo	Col della Feda	580m	2013-05-27	male	0	0	1	0	0	0	0	0	0	0	0	0	0	0	0	0	0
Sovramonte	Col dei Mich	790m	2013-05-27	nymph	0	4	0	1	1	1	0	0	0	0	0	0	0	0	0	0	0
Sedico	Candaten	430m	2013-05-28	nymph	0	10	0	2	0	0	0	1	1	0	0	0	0	1	0	0	0
Sedico	Candaten	430m	2013-05-28	male	0	0	1	1	0	0	0	0	0	0	0	0	1	0	0	0	0
Sedico	Candaten	430m	2013-05-28	male	0	0	1	0	0	0	0	0	0	0	0	0	0	0	0	0	0
Sedico	Candaten	430m	2013-05-28	nymph	0	5	0	2	1	1	0	0	0	0	0	0	0	1	0	0	0
Sedico	Candaten	430m	2013-05-28	nymph	0	10	0	1	1	1	0	0	0	0	0	0	0	0	0	0	0
Belluno	Case Bortot	690m	2013-05-31	nymph	0	0	0	0	0	0	0	0	0	0	0	0	0	0	0	0	0
Limana	Valmorel	796m	2013-05-31	male	0	0	1	0	0	0	0	0	0	0	0	0	0	0	0	0	0
Sospirolo	Col della Feda	580m	2013-06-25	female	0	0	1	0	0	0	0	0	0	0	0	0	0	0	0	0	0
Sospirolo	Col della Feda	580m	2013-06-25	female	0	0	1	0	0	0	0	0	0	0	0	0	0	0	0	0	0
Sospirolo	Col della Feda	580m	2013-06-25	female	0	0	1	2	1	1	0	0	0	0	0	0	1	0	0	0	0
Sospirolo	Col della Feda	580m	2013-06-25	female	0	0	1	0	0	0	0	0	0	0	0	0	0	0	0	0	0
Sospirolo	Col della Feda	580m	2013-06-25	nymph	0	10	0	1	0	0	0	0	0	0	0	0	0	1	0	0	0
Sospirolo	Col della Feda	580m	2013-06-25	female	0	0	1	0	0	0	0	0	0	0	0	0	0	0	0	0	0
Sospirolo	Col della Feda	580m	2013-06-25	male	0	0	1	0	0	0	0	0	0	0	0	0	0	0	0	0	0
Sospirolo	Col della Feda	580m	2013-06-25	nymph	0	10	0	0	0	0	0	0	0	0	0	0	0	0	0	0	0
Sospirolo	Col della Feda	580m	2013-06-25	male	0	0	1	0	0	0	0	0	0	0	0	0	0	0	0	0	0
Sospirolo	Col della Feda	580m	2013-06-25	female	0	0	1	0	0	0	0	0	0	0	0	0	0	0	0	0	0
Sospirolo	Col della Feda	580m	2013-06-25	nymph	0	10	0	1	1	1	0	0	0	0	0	0	0	0	0	0	0
Sospirolo	Col della Feda	580m	2013-06-25	male	0	0	1	1	0	0	0	0	0	0	0	0	1	0	0	0	0
Sospirolo	Col della Feda	580m	2013-06-25	female	0	0	1	1	1	1	0	0	0	0	0	0	0	0	0	0	0
Sospirolo	Col della Feda	580m	2013-06-25	female	0	0	1	0	0	0	0	0	0	0	0	0	0	0	0	0	0
Sospirolo	Col della Feda	580m	2013-06-25	male	0	0	1	0	0	0	0	0	0	0	0	0	0	0	0	0	0
Sospirolo	Col della Feda	580m	2013-06-25	male	0	0	1	0	0	0	0	0	0	0	0	0	0	0	0	0	0
Sospirolo	Col della Feda	580m	2013-06-25	nymph	0	2	0	1	0	0	0	1	1	0	0	0	0	0	0	0	0
Sospirolo	Col della Feda	580m	2013-06-25	nymph	0	10	0	0	0	0	0	0	0	0	0	0	0	0	0	0	0
Sospirolo	Col della Feda	580m	2013-06-25	female	0	0	1	0	0	0	0	0	0	0	0	0	0	0	0	0	0
Sospirolo	Col della Feda	580m	2013-06-25	nymph	0	10	0	0	0	0	0	0	0	0	0	0	0	0	0	0	0
Sospirolo	Col della Feda	580m	2013-06-25	female	0	0	1	1	0	0	0	0	0	0	0	0	1	0	0	0	0
Sospirolo	Col della Feda	580m	2013-06-25	male	0	0	1	0	0	0	0	0	0	0	0	0	0	0	0	0	0
Sospirolo	Col della Feda	580m	2013-06-25	female	0	0	1	0	0	0	0	0	0	0	0	0	0	0	0	0	0
Sospirolo	Col della Feda	580m	2013-06-25	female	0	0	1	1	0	0	0	0	0	0	0	0	1	0	0	0	0
Sospirolo	Col della Feda	580m	2013-06-25	female	0	0	1	0	0	0	0	0	0	0	0	0	0	0	0	0	0
Sospirolo	Col della Feda	580m	2013-06-25	nymph	0	10	0	0	0	0	0	0	0	0	0	0	0	0	0	0	0
Sedico	Candaten	430m	2013-06-28	nymph	0	3	0	0	0	0	0	0	0	0	0	0	0	0	0	0	0
Sedico	Candaten	430m	2013-06-28	male	0	0	1	0	0	0	0	0	0	0	0	0	0	0	0	0	0
Sedico	Candaten	430m	2013-06-28	male	0	0	1	0	0	0	0	0	0	0	0	0	0	0	0	0	0
Sedico	Candaten	430m	2013-06-28	female	0	0	1	0	0	0	0	0	0	0	0	0	0	0	0	0	0
Sedico	Candaten	430m	2013-06-28	female	0	0	1	0	0	0	0	0	0	0	0	0	0	0	0	0	0
Sedico	Candaten	430m	2013-06-28	male	0	0	1	0	0	0	0	0	0	0	0	0	0	0	0	0	0
Sovramonte	Col dei Mich	790m	2013-06-26	nymph	0	2	0	0	0	0	0	0	0	0	0	0	0	0	0	0	0
Limana	Valmorel	796m	2013-07-01	nymph	0	6	0	0	0	0	0	0	0	0	0	0	0	0	0	0	0
Belluno	Case Bortot	690m	2013-07-01	nymph	0	2	0	2	1	1	0	0	0	0	0	0	1	0	0	0	0
Ponte Nelle Alpi	Maraschiata	1015m	2013-06-30	nymph	0	8	0	2	0	0	0	1	1	0	0	0	0	1	0	0	0
Belluno	Tassei	590m	2013-07-31	nymph	0	6	0	1	1	1	0	0	0	0	0	0	0	0	0	0	0
Belluno	Tassei	590m	2013-07-31	male	0	0	1	0	0	0	0	0	0	0	0	0	0	0	0	0	0
Limana	Ceresera	532m	2013-08-07	nymph	0	1	0	0	0	0	0	0	0	0	0	0	0	0	0	0	0
Limana	Sambuga	795m	2013-08-30	female	0	0	1	1	0	0	0	1	1	0	0	0	0	0	0	0	0
Ponte Nelle Alpi	Maraschiata	1015m	2013-09-06	female	0	0	1	0	0	0	0	0	0	0	0	0	0	0	0	0	0
Ponte Nelle Alpi	Maraschiata	1015m	2013-09-06	male	0	0	1	0	0	0	0	0	0	0	0	0	0	0	0	0	0
Sospirolo	Col della Feda	580m	2013-09-27	female	0	0	1	0	0	0	0	0	0	0	0	0	0	0	0	0	0
Sospirolo	Col della Feda	580m	2013-09-27	nymph	0	11	0	1	0	0	0	0	0	0	0	0	1	0	0	0	0
Sospirolo	Col della Feda	580m	2013-09-27	male	0	0	1	0	0	0	0	0	0	0	0	0	0	0	0	0	0
Sedico	Candaten	430m	2013-09-30	nymph	0	2	0	0	0	0	0	0	0	0	0	0	0	0	0	0	0
Ponte Nelle Alpi	Quantin	762m	2013-09-18	nymph	0	1	0	2	0	0	0	1	1	0	0	0	1	0	0	0	0
Belluno	Pian de Stau	500m	2013-09-19	larvae	2	0	0	0	0	0	0	0	0	0	0	0	0	0	0	0	0
Limana	Valmorel	796m	2013-10-23	nymph	0	1	0	0	0	0	0	0	0	0	0	0	0	0	0	0	0
Tambre	Val de Nogher	1372m	2013-09-20	larvae	1	0	0	0	0	0	0	0	0	0	0	0	0	0	0	0	0
Tambre	Val de Nogher	1372m	2013-09-20	nymph	0	1	0	0	0	0	0	0	0	0	0	0	0	0	0	0	0
Limana	Valmorel	796m	2013-10-31	nymph	0	1	0	0	0	0	0	0	0	0	0	0	0	0	0	0	0
Belluno	Case Bortot	690m	2013-10-31	female	0	0	1	0	0	0	0	0	0	0	0	0	0	0	0	0	0
Belluno	Case Bortot	690m	2013-10-31	nymph	0	2	0	1	1	1	0	0	0	0	0	0	0	0	0	0	0
Sospirolo	Col della Feda	580m	2013-10-21	nymph	0	9	0	0	0	0	0	0	0	0	0	0	0	0	0	0	0
Sedico	Candaten	430m	2013-10-28	nymph	0	11	0	1	1	1	0	0	0	0	0	0	0	0	0	0	0
Sedico	Candaten	430m	2013-10-28	nymph	0	11	0	2	1	1	0	0	0	0	0	0	1	0	0	0	0
Soverzene	Col Gallina	720m	2013-11-13	larvae	1	0	0	1	1	1	0	0	0	0	0	0	0	0	0	0	0
Ponte Nelle Alpi	Maraschiata	1015m	2013-06-11	nymph	0	10	0	0	0	0	0	0	0	0	0	0	0	0	0	0	0
Ponte Nelle Alpi	Maraschiata	1015m	2013-06-11	nymph	0	8	0	0	0	0	0	0	0	0	0	0	0	0	0	0	0
Ponte Nelle Alpi	Maraschiata	1015m	2013-06-11	male	0	0	1	0	0	0	0	0	0	0	0	0	0	0	0	0	0
Ponte Nelle Alpi	Losego	710m	2013-08-22	nymph	0	2	0	0	0	0	0	0	0	0	0	0	0	0	0	0	0
Quero-Vas	Valle di Schievenin	500m	2014-04-02	female	0	0	1	1	0	0	1	0	0	0	0	0	0	0	0	0	0
Quero-Vas	Valle di Schievenin	500m	2014-04-02	female	0	0	1	0	0	0	0	0	0	0	0	0	0	0	0	0	0
Quero-Vas	Valle di Schievenin	500m	2014-04-02	female	0	0	1	0	0	0	0	0	0	0	0	0	0	0	0	0	0
Quero-Vas	Valle di Schievenin	500m	2014-04-02	female	0	0	1	0	0	0	0	0	0	0	0	0	0	0	0	0	0
Quero-Vas	Valle di Schievenin	500m	2014-04-02	male	0	0	1	2	0	0	1	0	0	0	0	0	0	1	0	0	0
Quero-Vas	Valle di Schievenin	500m	2014-04-02	male	0	0	1	0	0	0	0	0	0	0	0	0	0	0	0	0	0
Quero-Vas	Valle di Schievenin	500m	2014-04-02	male	0	0	1	0	0	0	0	0	0	0	0	0	0	0	0	0	0
Quero-Vas	Valle di Schievenin	500m	2014-04-02	nymph	0	2	0	0	0	0	0	0	0	0	0	0	0	0	0	0	0
Sagrogna	Sagrogna	377m	2014-04-07	nymph	0	1	0	0	0	0	0	0	0	0	0	0	0	0	0	0	0
Ponte Nelle Alpi	Cugnan	550m	2014-04-07	larvae	3	0	0	0	0	0	0	0	0	0	0	0	0	0	0	0	0
Limana	Tassei	590m	2014-04-10	nymph	0	1	0	0	0	0	0	0	0	0	0	0	0	0	0	0	0
Limana	Ceresera	532m	2014-04-10	nymph	0	2	0	1	1	1	0	0	0	0	0	0	0	0	0	0	0
Limana	Tassei	590m	2014-04-10	nymph	0	5	0	0	0	0	0	0	0	0	0	0	0	0	0	0	0
Limana	Valmorel	796m	2014-05-02	nymph	0	4	0	0	0	0	0	0	0	0	0	0	0	0	0	0	0
Belluno	Bosch de Val	500m	2014-05-02	nymph	0	1	0	0	0	0	0	0	0	0	0	0	0	0	0	0	0
Limana	Valmorel	796m	2014-05-16	nymph	0	11	0	1	0	0	0	0	0	0	0	0	1	0	0	0	0
Belluno	Case Bortot	690m	2014-05-16	nymph	0	2	0	0	0	0	0	0	0	0	0	0	0	0	0	0	0
Belluno	Case Bortot	690m	2014-05-16	male	0	0	1	0	0	0	0	0	0	0	0	0	0	0	0	0	0
Sospirolo	Col della Feda	580m	2014-05-25	nymph	0	10	0	1	0	0	0	0	0	0	0	0	1	0	0	0	0
Sospirolo	Col della Feda	580m	2014-05-25	nymph	0	10	0	1	0	0	0	0	0	0	0	0	1	0	0	0	0
Sospirolo	Col della Feda	580m	2014-05-25	nymph	0	11	0	1	0	0	0	0	0	0	0	0	1	0	0	0	0
Sospirolo	Col della Feda	580m	2014-05-25	male	0	0	1	1	1	1	0	0	0	0	0	0	0	0	0	0	0
Sospirolo	Col della Feda	580m	2014-05-25	male	0	0	1	0	0	0	0	0	0	0	0	0	0	0	0	0	0
Sospirolo	Col della Feda	580m	2014-05-25	male	0	0	1	1	1	1	0	0	0	0	0	0	0	0	0	0	0
Sedico	Candaten	430m	2014-05-25	nymph	0	10	0	1	0	0	0	0	0	0	0	0	1	0	0	0	0
Sedico	Candaten	430m	2014-05-25	nymph	0	7	0	2	1	1	0	0	0	0	0	0	1	0	0	0	0
Sedico	Candaten	430m	2014-05-25	male	0	0	1	0	0	0	0	0	0	0	0	0	0	0	0	0	0
Sedico	Candaten	430m	2014-05-25	male	0	0	1	0	0	0	0	0	0	0	0	0	0	0	0	0	0
Sedico	Candaten	430m	2014-05-25	male	0	0	1	1	0	0	0	0	0	0	0	0	1	0	0	0	0
Sedico	Candaten	430m	2014-05-25	male	0	0	1	1	0	0	0	0	0	0	0	0	1	0	0	0	0
Sedico	Candaten	430m	2014-05-25	female	0	0	1	1	0	0	0	0	0	0	0	0	1	0	0	0	0
Sedico	Candaten	430m	2014-05-25	female	0	0	1	0	0	0	0	0	0	0	0	0	0	0	0	0	0
Cesiomaggiore	Val Canzoi	707m	2014-05-27	nymph	0	11	0	2	1	0	1	0	0	0	0	0	0	1	0	0	0
Cesiomaggiore	Val Canzoi	707m	2014-05-27	male	0	0	1	1	0	0	0	0	0	0	0	0	0	1	0	0	0
Cesiomaggiore	Val Canzoi	707m	2014-05-27	male	0	0	1	0	0	0	0	0	0	0	0	0	0	0	0	0	0
Ponte Nelle Alpi	Maraschiata	1015m	2014-06-03	nymph	0	3	0	1	0	0	0	0	0	0	0	0	0	1	0	0	0
Ponte Nelle Alpi	Maraschiata	1015m	2014-06-03	male	0	0	1	2	1	0	1	0	0	0	0	0	1	0	0	0	0
Ponte Nelle Alpi	Maraschiata	1015m	2014-06-03	male	0	0	1	0	0	0	0	0	0	0	0	0	0	0	0	0	0
Soverzene	Soverzene	396m	2014-05-15	nymph	0	2	0	0	0	0	0	0	0	0	0	0	0	0	0	0	0
Longarone	Codissago	470m	2014-05-21	nymph	0	1	0	0	0	0	0	0	0	0	0	0	0	0	0	0	0
Longarone	Codissago	470m	2014-05-21	female	0	0	1	0	0	0	0	0	0	0	0	0	0	0	0	0	0
Quero-Vas	Valle di Schievenin	500m	2014-06-23	male	0	0	1	0	0	0	0	0	0	0	0	0	0	0	0	0	0
Quero-Vas	Valle di Schievenin	500m	2014-06-23	male	0	0	1	0	0	0	0	0	0	0	0	0	0	0	0	0	0
Quero-Vas	Valle di Schievenin	500m	2014-06-23	male	0	0	1	0	0	0	0	0	0	0	0	0	0	0	0	0	0
Quero-Vas	Valle di Schievenin	500m	2014-06-23	nymph	0	1	0	0	0	0	0	0	0	0	0	0	0	0	0	0	0
Sospirolo	Col della Feda	580m	2014-06-19	nymph	0	11	0	1	0	0	0	0	0	0	0	0	1	0	0	0	0
Sospirolo	Col della Feda	580m	2014-06-19	nymph	0	11	0	1	0	0	0	0	0	0	0	0	1	0	0	0	0
Sedico	Candaten	430m	2014-06-23	male	0	0	1	0	0	0	0	0	0	0	0	0	0	0	0	0	0
Sedico	Candaten	430m	2014-06-23	nymph	0	12	0	1	0	0	0	0	0	0	0	0	0	1	0	0	0
Ponte Nelle Alpi	Maraschiata	1015m	2014-07-02	nymph	0	1	0	0	0	0	0	0	0	0	0	0	0	0	0	0	0
Ponte Nelle Alpi	Maraschiata	1015m	2014-07-02	female	0	0	1	0	0	0	0	0	0	0	0	0	0	0	0	0	0
Ponte Nelle Alpi	Maraschiata	1015m	2014-07-02	male	0	0	1	0	0	0	0	0	0	0	0	0	0	0	0	0	0
Belluno	Case Bortot	690m	2014-07-07	nymph	0	1	0	0	0	0	0	0	0	0	0	0	0	0	0	0	0
Belluno	Case Bortot	690m	2014-07-07	female	0	0	1	0	0	0	0	0	0	0	0	0	0	0	0	0	0
Limana	Valmorel	796m	2014-07-07	nymph	0	3	0	0	0	0	0	0	0	0	0	0	0	0	0	0	0
Limana	Valmorel	796m	2014-07-07	female	0	0	1	0	0	0	0	0	0	0	0	0	0	0	0	0	0
Cesiomaggiore	Val Canzoi	707m	2014-09-23	larvae	6	0	0	0	0	0	0	0	0	0	0	0	0	0	0	0	0
Cesiomaggiore	Val Canzoi	707m	2014-09-23	nymph	0	3	0	0	0	0	0	0	0	0	0	0	0	0	0	0	0
Sedico	Candaten	430m	2014-09-22	nymph	0	10	0	1	0	0	0	0	0	0	0	0	1	0	0	0	0
Sedico	Candaten	430m	2014-09-22	nymph	0	4	0	0	0	0	0	0	0	0	0	0	0	0	0	0	0
Belluno	Case Bortot	690m	2014-10-06	nymph	0	5	0	1	0	0	0	1	0	0	0	1	0	0	0	0	0
Belluno	Case Bortot	690m	2014-10-06	male	0	0	1	0	0	0	0	0	0	0	0	0	0	0	0	0	0
Limana	Valmorel	796m	2014-10-06	nymph	0	3	0	0	0	0	0	0	0	0	0	0	0	0	0	0	0
Belluno	Case Bortot	690m	2014-10-27	nymph	0	2	0	0	0	0	0	0	0	0	0	0	0	0	0	0	0
Limana	Valmorel	796m	2014-10-27	nymph	0	9	0	0	0	0	0	0	0	0	0	0	0	0	0	0	0
Limana	Valmorel	796m	2014-10-27	female	0	0	1	1	1	1	0	0	0	0	0	0	0	0	0	0	0
Sospirolo	Col della Feda	580m	2014-10-24	male	0	0	1	0	0	0	0	0	0	0	0	0	0	0	0	0	0
Sedico	Candaten	430m	2014-10-21	nymph	0	10	0	1	0	0	0	0	0	0	0	0	0	1	0	0	0
Sedico	Candaten	430m	2014-10-21	nymph	0	10	0	3	1	1	0	0	0	0	0	0	1	1	0	0	0
Sedico	Candaten	430m	2014-10-21	nymph	0	6	0	1	0	0	0	0	0	0	0	0	0	1	0	0	0
Cesiomaggiore	Val Canzoi	707m	2014-10-22	nymph	0	5	0	0	0	0	0	0	0	0	0	0	0	0	0	0	0
Cesiomaggiore	Val Canzoi	707m	2014-10-22	female	0	0	1	1	0	0	0	0	0	0	0	0	1	0	0	0	0
Sedico	Candaten	430m	2015-05-01	nymph	0	1	0	0	0	0	0	0	0	0	0	0	0	0	0	0	0
Sedico	Candaten	430m	2015-05-01	nymph	0	1	0	1	0	0	0	0	0	0	0	0	1	0	0	0	0
Sedico	Candaten	430m	2015-05-01	nymph	0	1	0	1	0	0	0	1	0	0	1	0	0	0	0	0	0
Sedico	Candaten	430m	2015-05-01	nymph	0	1	0	0	0	0	0	0	0	0	0	0	0	0	0	0	0
Sedico	Candaten	430m	2015-05-01	nymph	0	1	0	0	0	0	0	0	0	0	0	0	0	0	0	0	0
Sedico	Candaten	430m	2015-05-01	nymph	0	1	0	0	0	0	0	0	0	0	0	0	0	0	0	0	0
Sedico	Candaten	430m	2015-05-01	nymph	0	1	0	1	0	0	0	0	0	0	0	0	1	0	0	0	0
Sedico	Candaten	430m	2015-05-01	nymph	0	1	0	0	0	0	0	0	0	0	0	0	0	0	0	0	0
Sedico	Candaten	430m	2015-05-01	nymph	0	1	0	1	0	0	0	1	0	0	1	0	0	0	0	0	0
Sedico	Candaten	430m	2015-05-01	nymph	0	1	0	0	0	0	0	0	0	0	0	0	0	0	0	0	0
Ponte nelle Alpi	Maraschiata	1015m	2015-05-18	nymph	0	2	0	0	0	0	0	0	0	0	0	0	0	0	0	0	0
Tambre	Pian Rosada	840m	2015-05-18	nymph	0	2	0	0	0	0	0	0	0	0	0	0	0	0	0	0	0
Taibon agordino	Ronch de Buos	707m	2015-05-29	nymph	0	4	0	1	0	0	0	1	1	0	0	0	0	0	0	0	0
Belluno	Case Bortot	690m	2015-06-01	nymph	0	1	0	0	0	0	0	0	0	0	0	0	0	0	0	0	0
Limana	Valmorel	796m	2015-06-01	nymph	0	0	0	0	0	0	0	0	0	0	0	0	0	0	0	0	0
Limana	Valmorel	796m	2015-06-01	male	0	0	1	0	0	0	0	0	0	0	0	0	0	0	0	0	0
Sedico	Candaten	430m	2015-05-19	nymph	0	10	0	1	0	0	0	0	0	0	0	0	0	1	0	0	0
Sedico	Candaten	430m	2015-05-19	nymph	0	10	0	1	1	1	0	0	0	0	0	0	0	0	0	0	0
Sedico	Candaten	430m	2015-05-19	nymph	0	10	0	2	1	1	0	0	0	0	0	0	0	1	0	0	0
Sedico	Candaten	430m	2015-05-19	nymph	0	10	0	0	0	0	0	0	0	0	0	0	0	0	0	0	0
Sedico	Candaten	430m	2015-05-19	male	0	0	1	0	0	0	0	0	0	0	0	0	0	0	0	0	0
Sedico	Candaten	430m	2015-05-19	female	0	0	1	0	0	0	0	0	0	0	0	0	0	0	0	0	0
Sovramonte	Norcenadego	1200m	2015-05-18	nymph	0	5	0	0	0	0	0	0	0	0	0	0	0	0	0	0	0
Sovramonte	Norcenadego	1200m	2015-05-18	male	0	0	1	0	0	0	0	0	0	0	0	0	0	0	0	0	0
Sospirolo	Col della Feda	580m	2015-06-15	female	0	0	1	0	0	0	0	0	0	0	0	0	0	0	0	0	0
Sospirolo	Col della Feda	580m	2015-06-15	female	0	0	1	0	0	0	0	0	0	0	0	0	0	0	0	0	0
Cesiomaggiore	Al Frassen	800m	2015-05-18	nymph	0	11	0	0	0	0	0	0	0	0	0	0	0	0	0	0	0
Cesiomaggiore	Al Frassen	800m	2015-05-18	nymph	0	11	0	2	1	1	0	1	1	0	0	0	0	0	0	0	0
Cesiomaggiore	Al Frassen	800m	2015-05-18	nymph	0	10	0	1	0	0	0	0	0	0	0	0	0	1	0	0	0
Cesiomaggiore	Al Frassen	800m	2015-05-18	nymph	0	10	0	1	0	0	0	1	1	0	0	0	0	0	0	0	0
Cesiomaggiore	Al Frassen	800m	2015-05-18	male	0	0	1	0	0	0	0	0	0	0	0	0	0	0	0	0	0
Cesiomaggiore	Al Frassen	800m	2015-05-18	male	0	0	1	0	0	0	0	0	0	0	0	0	0	0	0	0	0
Sospirolo	Col della Feda	580m	2015-05-17	nymph	0	10	0	1	0	0	0	0	0	0	0	0	1	0	0	0	0
Sospirolo	Col della Feda	580m	2015-05-17	nymph	0	10	0	0	0	0	0	0	0	0	0	0	0	0	0	0	0
Sospirolo	Col della Feda	580m	2015-05-17	nymph	0	6	0	0	0	0	0	0	0	0	0	0	0	0	0	0	0
Sospirolo	Col della Feda	580m	2015-05-17	male	0	0	1	0	0	0	0	0	0	0	0	0	0	0	0	0	0
Sospirolo	Col della Feda	580m	2015-05-17	male	0	0	1	0	0	0	0	0	0	0	0	0	0	0	0	0	0
Sospirolo	Col della Feda	580m	2015-05-17	male	0	0	1	0	0	0	0	0	0	0	0	0	0	0	0	0	0
Sedico	Candaten	430m	2015-06-16	nymph	0	10	0	1	0	0	0	0	0	0	0	0	0	1	0	0	0
Sedico	Candaten	430m	2015-06-16	nymph	0	8	0	0	0	0	0	0	0	0	0	0	0	0	0	0	0
Sedico	Candaten	430m	2015-06-16	male	0	0	1	1	0	0	0	0	0	0	0	0	0	1	0	0	0
Sedico	Candaten	430m	2015-06-16	male	0	0	1	0	0	0	0	0	0	0	0	0	0	0	0	0	0
Sedico	Candaten	430m	2015-06-16	female	0	0	1	1	0	0	0	0	0	0	0	0	1	0	0	0	0
Cesiomaggiore	Al Frassen	800m	2015-06-17	nymph	0	10	0	1	0	0	0	0	0	0	0	0	0	1	0	0	0
Taibon agordino	Ronch de Buos	707m	2015-06-19	nymph	0	4	0	0	0	0	0	0	0	0	0	0	0	0	0	0	0
Belluno	Case Bortot	690m	2015-07-01	nymph	0	2	0	0	0	0	0	0	0	0	0	0	0	0	0	0	0
Limana	Valmorel	796m	2015-07-01	nymph	0	1	0	0	0	0	0	0	0	0	0	0	0	0	0	0	0
Cesiomaggiore	Al Frassen	800m	2015-09-09	larvae	2	0	0	1	0	0	0	0	0	0	0	0	0	1	0	0	0
Sospirolo	Col della Feda	580m	2015-09-10	nymph	0	10	0	1	0	0	0	0	0	0	0	0	1	0	0	0	0
Sospirolo	Col della Feda	580m	2015-09-10	nymph	0	10	0	0	0	0	0	0	0	0	0	0	0	0	0	0	0
Sospirolo	Col della Feda	580m	2015-09-10	nymph	0	11	0	1	0	0	0	0	0	0	0	0	1	0	0	0	0
Sedico	Candaten	430m	2015-09-10	nymph	0	4	0	1	0	0	0	0	0	0	0	0	1	0	0	0	0
Belluno	Case Bortot	690m	2015-09-26	nymph	0	2	0	0	0	0	0	0	0	0	0	0	0	0	0	0	0
Limana	Valmorel	796m	2015-09-26	nymph	0	11	0	0	0	0	0	0	0	0	0	0	0	0	0	0	0
Limana	Valmorel	796m	2015-09-26	nymph	0	11	0	0	0	0	0	0	0	0	0	0	0	0	0	0	0
Limana	Valmorel	796m	2015-09-26	nymph	0	11	0	1	1	1	0	0	0	0	0	0	0	0	0	0	0
Ponte nelle Alpi	Maraschiata	1015m	2015-09-28	nymph	0	7	0	1	0	0	0	0	0	0	0	0	1	0	0	0	0
Sospirolo	Col della Feda	580m	2015-10-07	nymph	0	10	0	0	0	0	0	0	0	0	0	0	0	0	0	0	0
Sospirolo	Col della Feda	580m	2015-10-07	nymph	0	10	0	3	1	1	0	1	1	0	0	0	1	0	0	0	0
Sospirolo	Col della Feda	580m	2015-10-07	nymph	0	8	0	1	0	0	0	0	0	0	0	0	1	0	0	0	0
Sedico	Candaten	430m	2015-10-02	nymph	0	10	0	3	0	0	0	1	1	0	0	0	1	1	0	0	0
Sedico	Candaten	430m	2015-10-02	nymph	0	10	0	2	0	0	0	1	1	0	0	0	0	1	0	0	0
Sedico	Candaten	430m	2015-10-02	nymph	0	3	0	0	0	0	0	0	0	0	0	0	0	0	0	0	0
Sedico	Candaten	430m	2015-10-02	female	0	0	1	0	0	0	0	0	0	0	0	0	0	0	0	0	0
Cesiomaggiore	Al Frassen	800m	2015-10-07	nymph	0	4	0	0	0	0	0	0	0	0	0	0	0	0	0	0	0
Lorenzago di Cadore	Ciasate	890m	2015-10-20	female	0	0	1	0	0	0	0	0	0	0	0	0	0	0	0	0	0
Lorenzago di Cadore	Ciasate	890m	2015-10-20	male	0	0	1	0	0	0	0	0	0	0	0	0	0	0	0	0	0
Lorenzago di Cadore	Ciasate	890m	2015-10-20	nymph	0	7	0	1	0	0	0	1	0	0	1	0	0	0	0	0	0
Belluno	Case Bortot	690m	2015-11-02	nymph	0	10	0	1	0	0	0	1	1	0	0	0	0	0	0	0	0
Belluno	Case Bortot	690m	2015-11-02	nymph	0	2	0	1	0	0	0	1	0	0	0	1	0	0	0	0	0
Limana	Valmorel	796m	2015-11-02	nymph	0	10	0	3	1	1	0	1	1	0	0	0	1	0	0	0	0
Limana	Valmorel	796m	2015-11-02	nymph	0	2	0	1	1	1	0	0	0	0	0	0	0	0	0	0	0
Sospirolo	Col della Feda	580m	2016-06-20	nymph	0	10	0	0	0	0	0	0	0	0	0	0	0	0	0	0	0
Sospirolo	Col della Feda	580m	2016-06-20	nymph	0	10	0	1	1	1	0	0	0	0	0	0	0	0	0	0	0
Sospirolo	Col della Feda	580m	2016-06-20	nymph	0	10	0	1	0	0	0	0	0	0	0	0	0	0	1	Babesia venatorum	0
Sospirolo	Col della Feda	580m	2016-06-20	nymph	0	11	0	1	1	0	1	0	0	0	0	0	0	0	0	0	0
Sospirolo	Col della Feda	580m	2016-06-20	male	0	0	1	0	0	0	0	0	0	0	0	0	0	0	0	0	0
Sospirolo	Col della Feda	580m	2016-06-20	male	0	0	1	0	0	0	0	0	0	0	0	0	0	0	0	0	0
Sospirolo	Col della Feda	580m	2016-06-20	male	0	0	1	0	0	0	0	0	0	0	0	0	0	0	0	0	0
Sospirolo	Col della Feda	580m	2016-06-20	male	0	0	1	0	0	0	0	0	0	0	0	0	0	0	0	0	0
Sospirolo	Col della Feda	580m	2016-06-20	female	0	0	1	1	0	0	0	1	1	0	0	0	0	0	0	0	0
Sospirolo	Col della Feda	580m	2016-06-20	female	0	0	1	0	0	0	0	0	0	0	0	0	0	0	0	0	0
Cesiomaggiore	Al Frassen	800m	2016-06-20	nymph	0	8	0	0	0	0	0	0	0	0	0	0	0	0	0	0	0
Sedico	Candaten	430m	2016-06-20	nymph	0	10	0	0	0	0	0	0	0	0	0	0	0	0	0	0	0
Sedico	Candaten	430m	2016-06-20	nymph	0	10	0	2	1	1	0	1	0	0	0	1	0	0	0	0	0
Sedico	Candaten	430m	2016-06-20	nymph	0	10	0	2	1	1	0	1	1	0	0	0	0	0	0	0	0
Sedico	Candaten	430m	2016-06-20	nymph	0	7	0	0	0	0	0	0	0	0	0	0	0	0	0	0	0
Taibon Agordino	Ronch de Buos	707m	2016-06-27	male	0	0	1	1	1	1	0	0	0	0	0	0	0	0	0	0	0
Taibon Agordino	Ronch de Buos	707m	2016-06-27	nymph	0	2	0	0	0	0	0	0	0	0	0	0	0	0	0	0	0
Belluno	Case Bortot	690m	2016-06-29	nymph	0	2	0	0	0	0	0	0	0	0	0	0	0	0	0	0	0
Ponte nelle Alpi	Maraschiata	1015m	2016-06-29	nymph	0	5	0	0	0	0	0	0	0	0	0	0	0	0	0	0	0
Ponte nelle Alpi	Maraschiata	1015m	2016-06-29	female	0	0	1	0	0	0	0	0	0	0	0	0	0	0	0	0	0
Limana	Valmorel	796m	2016-06-29	nymph	0	10	0	0	0	0	0	0	0	0	0	0	0	0	0	0	0
Limana	Valmorel	796m	2016-06-29	nymph	0	3	0	0	0	0	0	0	0	0	0	0	0	0	0	0	0
Lorenzago di Cadore	Ciasate	890m	2016-06-29	female	0	0	1	1	0	0	0	1	0	0	0	1	0	0	0	0	0
Lorenzago di Cadore	Ciasate	890m	2016-06-29	male	0	0	1	0	0	0	0	0	0	0	0	0	0	0	0	0	0
Lorenzago di Cadore	Ciasate	890m	2016-06-29	male	0	0	1	0	0	0	0	0	0	0	0	0	0	0	0	0	0
Sospirolo	Col della Feda	580m	2016-07-05	nymph	0	11	0	1	1	0	1	0	0	0	0	0	0	0	0	0	0
Sospirolo	Col della Feda	580m	2016-07-05	nymph	0	11	0	0	0	0	0	0	0	0	0	0	0	0	0	0	0
Sospirolo	Col della Feda	580m	2016-07-05	female	0	0	1	0	0	0	0	0	0	0	0	0	0	0	0	0	0
Sospirolo	Col della Feda	580m	2016-07-05	female	0	0	1	0	0	0	0	0	0	0	0	0	0	0	0	0	0
Sospirolo	Col della Feda	580m	2016-07-05	male	0	0	1	0	0	0	0	0	0	0	0	0	0	0	0	0	0
Sospirolo	Col della Feda	580m	2016-07-05	male	0	0	1	0	0	0	0	0	0	0	0	0	0	0	0	0	0
Sospirolo	Col della Feda	580m	2016-07-05	male	0	0	1	0	0	0	0	0	0	0	0	0	0	0	0	0	0
Sospirolo	Col della Feda	580m	2016-07-05	male	0	0	1	0	0	0	0	0	0	0	0	0	0	0	0	0	0
Sospirolo	Col della Feda	580m	2016-07-05	male	0	0	1	0	0	0	0	0	0	0	0	0	0	0	0	0	0
Sedico	Candaten	430m	2016-07-06	nymph	0	10	0	0	0	0	0	0	0	0	0	0	0	0	0	0	0
Sedico	Candaten	430m	2016-07-06	nymph	0	10	0	1	0	0	0	1	1	0	0	0	0	0	0	0	0
Sedico	Candaten	430m	2016-07-06	nymph	0	10	0	2	1	1	0	1	1	0	0	0	0	0	0	0	0
Cesiomaggiore	Al Frassen	800m	2016-07-06	nymph	0	2	0	0	0	0	0	0	0	0	0	0	0	0	0	0	0
Ponte nelle Alpi	Maraschiata	1015m	2016-07-26	nymph	0	1	0	0	0	0	0	0	0	0	0	0	0	0	0	0	0
Belluno	Case Bortot	690m	2016-08-03	nymph	0	1	0	0	0	0	0	0	0	0	0	0	0	0	0	0	0
Limana	Valmorel	796m	2016-08-03	nymph	0	6	0	1	1	1	0	0	0	0	0	0	0	0	0	0	0
Cesiomaggiore	Al Frassen	800m	2016-09-12	nymph	0	1	0	0	0	0	0	0	0	0	0	0	0	0	0	0	0
Sedico	Candaten	430m	2016-09-09	nymph	0	9	0	2	1	1	0	1	1	0	0	0	0	0	0	0	0
Sedico	Candaten	430m	2016-09-20	female	0	0	1	0	0	0	0	0	0	0	0	0	0	0	0	0	0
Sedico	Candaten	430m	2016-09-20	male	0	0	1	1	0	0	0	0	0	0	0	0	1	0	0	0	0
Sospirolo	Col della Feda	580m	2016-09-13	nymph	0	3	0	1	0	0	0	1	1	0	0	0	0	0	0	0	0
Sospirolo	Col della Feda	580m	2016-09-13	female	0	0	1	0	0	0	0	0	0	0	0	0	0	0	0	0	0
Belluno	Case Bortot	690m	2016-09-25	nymph	0	2	0	1	0	0	0	1	1	0	0	0	0	0	0	0	0
Limana	Valmorel	796m	2016-09-25	nymph	0	10	0	0	0	0	0	0	0	0	0	0	0	0	0	0	0
Limana	Valmorel	796m	2016-09-25	nymph	0	10	0	1	0	0	0	1	1	0	0	0	0	0	0	0	0
Limana	Valmorel	796m	2016-09-25	nymph	0	4	0	1	0	0	0	1	1	0	0	0	0	0	0	0	0
Limana	Valmorel	796m	2016-10-10	nymph	0	11	0	0	0	0	0	0	0	0	0	0	0	0	0	0	0
Cesiomaggiore	Al Frassen	800m	2016-10-03	nymph	0	2	0	0	0	0	0	0	0	0	0	0	0	0	0	0	0
Sospirolo	Col della Feda	580m	2016-10-04	nymph	0	5	0	0	0	0	0	0	0	0	0	0	0	0	0	0	0
Sedico	Candaten	430m	2016-10-11	nymph	0	10	0	1	0	0	0	1	1	0	0	0	0	0	0	0	0
Sedico	Candaten	430m	2016-10-11	nymph	0	6	0	2	1	1	0	1	1	0	0	0	0	0	0	0	0
Sedico	Candaten	430m	2016-10-11	male	0	0	1	0	0	0	0	0	0	0	0	0	0	0	0	0	0
Belluno	Case Bortot	690m	2016-10-17	male	0	0	1	0	0	0	0	0	0	0	0	0	0	0	0	0	0
